# Supplementary material for: Hydroquinine Enhances the Efficacy of Contact Lens Solutions for Inhibiting Pseudomonas aeruginosa Adhesion and Biofilm Formation
Source: Antibiotics (Basel). 2024 Jan 5;13(1):56. doi: 10.3390/antibiotics13010056 (PMC10812619; doi:10.3390/antibiotics13010056)
Supplement: Supplementary file 1 [file antibiotics-13-00056-s001.zip]

Archive with 1 entries (1 files):
- antibiotics-2807365-supplementary.pdf
